# Supplementary material for: Pd-catalyzed asymmetric allylic substitution cascade using α-(pyridin-1-yl)-acetamides formed in situ as nucleophiles
Source: Chem Sci. 2018 Dec 4;10(6):1767–72. doi: 10.1039/c8sc04626c (PMC6369409; doi:10.1039/c8sc04626c)
Supplement: Supplementary file 2 [file SC-010-C8SC04626C-s002.cif]

# Electronic Supplementary Material (ESI) for Chemical Science.
# This journal is © The Royal Society of Chemistry 2019

####################################################################### 
# 
# This file contains crystal structure data downloaded from the 
# Cambridge Structural Database (CSD) hosted by the Cambridge 
# Crystallographic Data Centre (CCDC).
# 
# Full information about CCDC data access policies and citation 
# guidelines are available at http://www.ccdc.cam.ac.uk/access/V1 
# 
# Audit and citation data items may have been added by the CCDC. 
# Please retain this information to preserve the provenance of 
# this file and to allow appropriate attribution of the data. 
# 
#######################################################################

data_t_a
_database_code_depnum_ccdc_archive 'CCDC 1860880'
_audit_update_record             
;
2018-08-08 deposited with the CCDC.
2018-12-03 downloaded from the CCDC.
;

_audit_creation_method           SHELXL-2014/7
_shelx_SHELXL_version_number     2014/7
_chemical_name_systematic        ?
_chemical_name_common            ?
_chemical_melting_point          ?
_chemical_formula_moiety         'C16 H18 N O2'
_chemical_formula_sum            'C16 H18 N O2'
_chemical_formula_weight         256.31

loop_
_atom_type_symbol
_atom_type_description
_atom_type_scat_dispersion_real
_atom_type_scat_dispersion_imag
_atom_type_scat_source
C C 0.0181 0.0091 'International Tables Vol C Tables 4.2.6.8 and 6.1.1.4'
H H 0.0000 0.0000 'International Tables Vol C Tables 4.2.6.8 and 6.1.1.4'
N N 0.0311 0.0180 'International Tables Vol C Tables 4.2.6.8 and 6.1.1.4'
O O 0.0492 0.0322 'International Tables Vol C Tables 4.2.6.8 and 6.1.1.4'

_space_group_crystal_system      orthorhombic
_space_group_IT_number           19
_space_group_name_H-M_alt        'P 21 21 21'
_space_group_name_Hall           'P 2ac 2ab'

_shelx_space_group_comment       
;
The symmetry employed for this shelxl refinement is uniquely defined
by the following loop, which should always be used as a source of
symmetry information in preference to the above space-group names.
They are only intended as comments.
;

loop_
_space_group_symop_operation_xyz
'x, y, z'
'-x+1/2, -y, z+1/2'
'x+1/2, -y+1/2, -z'
'-x, y+1/2, -z+1/2'

_cell_length_a                   5.478(2)
_cell_length_b                   9.837(2)
_cell_length_c                   25.781(5)
_cell_angle_alpha                90
_cell_angle_beta                 90
_cell_angle_gamma                90
_cell_volume                     1389.3(6)
_cell_formula_units_Z            4
_cell_measurement_temperature    293(2)
_cell_measurement_reflns_used    8969
_cell_measurement_theta_min      4.81
_cell_measurement_theta_max      68.24

_exptl_crystal_description       block
_exptl_crystal_colour            colorless
_exptl_crystal_density_meas      ?
_exptl_crystal_density_method    ?
_exptl_crystal_density_diffrn    1.225
_exptl_crystal_F_000             548
_exptl_transmission_factor_min   0.6570
_exptl_transmission_factor_max   0.7531
_exptl_crystal_size_max          0.220
_exptl_crystal_size_mid          0.210
_exptl_crystal_size_min          0.200
_exptl_absorpt_coefficient_mu    0.642
_shelx_estimated_absorpt_T_min   0.872
_shelx_estimated_absorpt_T_max   0.882
_exptl_absorpt_correction_type   ?
_exptl_absorpt_correction_T_min  ?
_exptl_absorpt_correction_T_max  ?
_exptl_absorpt_process_details   ?
_exptl_absorpt_special_details   ?
_diffrn_ambient_temperature      293(2)
_diffrn_radiation_wavelength     1.54178
_diffrn_radiation_type           CuK\a
_diffrn_source                   ?
_diffrn_measurement_device_type  'Bruker APEX-II CCD'
_diffrn_measurement_method       '\f and \w scans'
_diffrn_detector_area_resol_mean ?
_diffrn_reflns_number            14833
_diffrn_reflns_av_unetI/netI     0.0315
_diffrn_reflns_av_R_equivalents  0.0502
_diffrn_reflns_limit_h_min       -6
_diffrn_reflns_limit_h_max       6
_diffrn_reflns_limit_k_min       -11
_diffrn_reflns_limit_k_max       10
_diffrn_reflns_limit_l_min       -31
_diffrn_reflns_limit_l_max       31
_diffrn_reflns_theta_min         4.811
_diffrn_reflns_theta_max         68.362
_diffrn_reflns_theta_full        67.679
_diffrn_measured_fraction_theta_max 0.997
_diffrn_measured_fraction_theta_full 0.997
_diffrn_reflns_Laue_measured_fraction_max 0.997
_diffrn_reflns_Laue_measured_fraction_full 0.997
_diffrn_reflns_point_group_measured_fraction_max 0.998
_diffrn_reflns_point_group_measured_fraction_full 0.998
_reflns_number_total             2540
_reflns_number_gt                2347
_reflns_threshold_expression     'I > 2\s(I)'
_reflns_Friedel_coverage         0.682
_reflns_Friedel_fraction_max     1.000
_reflns_Friedel_fraction_full    1.000

_reflns_special_details          
;
 Reflections were merged by SHELXL according to the crystal
 class for the calculation of statistics and refinement.
 
 _reflns_Friedel_fraction is defined as the number of unique
 Friedel pairs measured divided by the number that would be
 possible theoretically, ignoring centric projections and
 systematic absences.
;

_computing_data_collection       ?
_computing_cell_refinement       ?
_computing_data_reduction        ?
_computing_structure_solution    ?
_computing_structure_refinement  'SHELXL-2014/7 (Sheldrick, 2014)'
_computing_molecular_graphics    ?
_computing_publication_material  ?
_refine_special_details          
;
 Refined as a 2-component inversion twin.
;
_refine_ls_structure_factor_coef Fsqd
_refine_ls_matrix_type           full
_refine_ls_weighting_scheme      calc
_refine_ls_weighting_details     
'w=1/[\s^2^(Fo^2^)+(0.1000P)^2^] where P=(Fo^2^+2Fc^2^)/3'
_atom_sites_solution_primary     ?
_atom_sites_solution_secondary   ?
_atom_sites_solution_hydrogens   mixed
_refine_ls_hydrogen_treatment    constr
_refine_ls_extinction_method     none
_refine_ls_extinction_coef       .
_refine_ls_abs_structure_details 
;
 Refined as an inversion twin.
;
_refine_ls_abs_structure_Flack   0.2(5)
_chemical_absolute_configuration ad
_refine_ls_number_reflns         2540
_refine_ls_number_parameters     173
_refine_ls_number_restraints     0
_refine_ls_R_factor_all          0.0523
_refine_ls_R_factor_gt           0.0470
_refine_ls_wR_factor_ref         0.1468
_refine_ls_wR_factor_gt          0.1419
_refine_ls_goodness_of_fit_ref   1.163
_refine_ls_restrained_S_all      1.163
_refine_ls_shift/su_max          0.000
_refine_ls_shift/su_mean         0.000

loop_
_atom_site_label
_atom_site_type_symbol
_atom_site_fract_x
_atom_site_fract_y
_atom_site_fract_z
_atom_site_U_iso_or_equiv
_atom_site_adp_type
_atom_site_occupancy
_atom_site_site_symmetry_order
_atom_site_calc_flag
_atom_site_refinement_flags_posn
_atom_site_refinement_flags_adp
_atom_site_refinement_flags_occupancy
_atom_site_disorder_assembly
_atom_site_disorder_group
O1 O -0.3429(4) 0.6120(2) 0.50022(10) 0.0338(6) Uani 1 1 d . . . . .
O2 O -0.4171(3) 0.3903(2) 0.50947(8) 0.0270(5) Uani 1 1 d . . . . .
H2A H -0.5547 0.4173 0.5195 0.040 Uiso 1 1 d R U . . .
N1 N 0.1385(4) 0.4664(2) 0.53792(9) 0.0182(5) Uani 1 1 d . . . . .
C1 C 0.1513(6) 0.6044(3) 0.56188(11) 0.0255(7) Uani 1 1 d . . . . .
H1A H -0.0110 0.6338 0.5719 0.031 Uiso 1 1 calc R U . . .
H1B H 0.2153 0.6690 0.5369 0.031 Uiso 1 1 calc R U . . .
C2 C 0.3139(6) 0.5997(3) 0.60865(12) 0.0322(8) Uani 1 1 d . . . . .
H2 H 0.4000 0.6770 0.6185 0.039 Uiso 1 1 calc R U . . .
C3 C 0.3369(6) 0.4819(4) 0.63717(13) 0.0335(8) Uani 1 1 d . . . . .
H3 H 0.4293 0.4837 0.6674 0.040 Uiso 1 1 calc R U . . .
C4 C 0.2245(7) 0.3576(4) 0.62204(13) 0.0365(9) Uani 1 1 d . . . . .
H4 H 0.2551 0.2767 0.6395 0.044 Uiso 1 1 calc R U . . .
C5 C 0.0548(6) 0.3636(3) 0.57669(11) 0.0255(7) Uani 1 1 d . . . . .
H5A H 0.0467 0.2749 0.5604 0.031 Uiso 1 1 calc R U . . .
H5B H -0.1078 0.3870 0.5886 0.031 Uiso 1 1 calc R U . . .
C6 C -0.0109(5) 0.4575(3) 0.48845(10) 0.0188(6) Uani 1 1 d . . . . .
H6 H -0.0046 0.3632 0.4762 0.023 Uiso 1 1 calc R U . . .
C7 C -0.2810(5) 0.4923(3) 0.50027(11) 0.0195(6) Uani 1 1 d . . . . .
C8 C 0.0958(5) 0.5477(3) 0.44597(11) 0.0250(7) Uani 1 1 d . . . . .
H8A H 0.0811 0.6424 0.4559 0.030 Uiso 1 1 calc R U . . .
H8B H 0.2676 0.5271 0.4414 0.030 Uiso 1 1 calc R U . . .
C9 C -0.0385(5) 0.5234(3) 0.39615(11) 0.0253(7) Uani 1 1 d . . . . .
H9 H -0.1987 0.5541 0.3941 0.030 Uiso 1 1 calc R U . . .
C10 C 0.0523(6) 0.4617(3) 0.35484(11) 0.0284(7) Uani 1 1 d . . . . .
H10 H 0.2149 0.4349 0.3564 0.034 Uiso 1 1 calc R U . . .
C11 C -0.0816(6) 0.4317(3) 0.30633(11) 0.0269(7) Uani 1 1 d . . . . .
C12 C -0.2896(6) 0.5053(4) 0.29160(13) 0.0319(8) Uani 1 1 d . . . . .
H12 H -0.3425 0.5776 0.3119 0.038 Uiso 1 1 calc R U . . .
C13 C -0.4165(7) 0.4715(4) 0.24723(13) 0.0376(8) Uani 1 1 d . . . . .
H13 H -0.5529 0.5220 0.2377 0.045 Uiso 1 1 calc R U . . .
C14 C -0.3425(7) 0.3632(4) 0.21670(13) 0.0396(9) Uani 1 1 d . . . . .
H14 H -0.4301 0.3402 0.1871 0.048 Uiso 1 1 calc R U . . .
C15 C -0.1381(7) 0.2893(4) 0.23054(12) 0.0357(8) Uani 1 1 d . . . . .
H15 H -0.0884 0.2159 0.2104 0.043 Uiso 1 1 calc R U . . .
C16 C -0.0066(6) 0.3251(3) 0.27469(12) 0.0313(7) Uani 1 1 d . . . . .
H16 H 0.1338 0.2769 0.2832 0.038 Uiso 1 1 calc R U . . .

loop_
_atom_site_aniso_label
_atom_site_aniso_U_11
_atom_site_aniso_U_22
_atom_site_aniso_U_33
_atom_site_aniso_U_23
_atom_site_aniso_U_13
_atom_site_aniso_U_12
O1 0.0217(9) 0.0204(12) 0.0594(15) 0.0039(11) 0.0026(11) 0.0018(8)
O2 0.0146(9) 0.0222(11) 0.0441(12) 0.0014(9) 0.0041(9) -0.0006(8)
N1 0.0162(11) 0.0180(12) 0.0204(11) 0.0014(9) -0.0020(9) 0.0004(9)
C1 0.0269(15) 0.0202(16) 0.0295(16) -0.0030(12) -0.0011(12) 0.0020(13)
C2 0.0367(17) 0.0275(18) 0.0323(17) -0.0074(14) -0.0056(14) -0.0046(15)
C3 0.0332(16) 0.040(2) 0.0275(16) -0.0014(14) -0.0073(14) 0.0061(15)
C4 0.045(2) 0.0302(19) 0.0346(18) 0.0101(14) -0.0160(16) -0.0001(16)
C5 0.0291(15) 0.0224(16) 0.0251(15) 0.0043(12) -0.0004(13) -0.0050(12)
C6 0.0163(12) 0.0193(14) 0.0209(14) -0.0006(11) -0.0021(11) -0.0007(11)
C7 0.0167(12) 0.0190(15) 0.0228(14) -0.0019(12) -0.0023(11) -0.0012(11)
C8 0.0196(14) 0.0284(17) 0.0269(15) 0.0027(12) -0.0006(12) -0.0039(12)
C9 0.0210(14) 0.0277(17) 0.0274(15) 0.0067(12) -0.0008(12) -0.0026(13)
C10 0.0251(14) 0.0331(18) 0.0269(15) 0.0044(13) 0.0003(12) 0.0002(14)
C11 0.0258(15) 0.0283(17) 0.0266(15) 0.0063(12) 0.0048(13) -0.0070(13)
C12 0.0322(17) 0.0314(18) 0.0320(17) 0.0019(14) -0.0003(14) 0.0015(14)
C13 0.0334(17) 0.043(2) 0.0364(18) 0.0042(15) -0.0078(15) -0.0013(16)
C14 0.0389(19) 0.052(2) 0.0283(17) -0.0021(16) -0.0025(15) -0.0097(17)
C15 0.047(2) 0.0346(19) 0.0260(16) -0.0052(14) 0.0078(16) -0.0076(16)
C16 0.0327(16) 0.0322(18) 0.0291(16) 0.0067(13) 0.0057(14) 0.0021(14)

_geom_special_details            
;
 All esds (except the esd in the dihedral angle between two l.s. planes)
 are estimated using the full covariance matrix.  The cell esds are taken
 into account individually in the estimation of esds in distances, angles
 and torsion angles; correlations between esds in cell parameters are only
 used when they are defined by crystal symmetry.  An approximate (isotropic)
 treatment of cell esds is used for estimating esds involving l.s. planes.
;

loop_
_geom_bond_atom_site_label_1
_geom_bond_atom_site_label_2
_geom_bond_distance
_geom_bond_site_symmetry_2
_geom_bond_publ_flag
O1 C7 1.225(3) . ?
O2 C7 1.273(3) . ?
O2 H2A 0.8396 . ?
N1 C1 1.493(4) . ?
N1 C5 1.494(3) . ?
N1 C6 1.518(3) . ?
C1 C2 1.500(4) . ?
C1 H1A 0.9700 . ?
C1 H1B 0.9700 . ?
C2 C3 1.378(5) . ?
C2 H2 0.9300 . ?
C3 C4 1.424(5) . ?
C3 H3 0.9300 . ?
C4 C5 1.495(4) . ?
C4 H4 0.9300 . ?
C5 H5A 0.9700 . ?
C5 H5B 0.9700 . ?
C6 C8 1.526(4) . ?
C6 C7 1.549(4) . ?
C6 H6 0.9800 . ?
C8 C9 1.499(4) . ?
C8 H8A 0.9700 . ?
C8 H8B 0.9700 . ?
C9 C10 1.323(4) . ?
C9 H9 0.9300 . ?
C10 C11 1.480(4) . ?
C10 H10 0.9300 . ?
C11 C16 1.390(5) . ?
C11 C12 1.403(5) . ?
C12 C13 1.379(5) . ?
C12 H12 0.9300 . ?
C13 C14 1.386(5) . ?
C13 H13 0.9300 . ?
C14 C15 1.382(5) . ?
C14 H14 0.9300 . ?
C15 C16 1.392(5) . ?
C15 H15 0.9300 . ?
C16 H16 0.9300 . ?

loop_
_geom_angle_atom_site_label_1
_geom_angle_atom_site_label_2
_geom_angle_atom_site_label_3
_geom_angle
_geom_angle_site_symmetry_1
_geom_angle_site_symmetry_3
_geom_angle_publ_flag
C7 O2 H2A 109.5 . . ?
C1 N1 C5 110.7(2) . . ?
C1 N1 C6 115.2(2) . . ?
C5 N1 C6 110.9(2) . . ?
N1 C1 C2 109.4(2) . . ?
N1 C1 H1A 109.8 . . ?
C2 C1 H1A 109.8 . . ?
N1 C1 H1B 109.8 . . ?
C2 C1 H1B 109.8 . . ?
H1A C1 H1B 108.2 . . ?
C3 C2 C1 120.6(3) . . ?
C3 C2 H2 119.7 . . ?
C1 C2 H2 119.7 . . ?
C2 C3 C4 122.4(3) . . ?
C2 C3 H3 118.8 . . ?
C4 C3 H3 118.8 . . ?
C3 C4 C5 116.7(3) . . ?
C3 C4 H4 121.6 . . ?
C5 C4 H4 121.6 . . ?
N1 C5 C4 111.0(2) . . ?
N1 C5 H5A 109.4 . . ?
C4 C5 H5A 109.4 . . ?
N1 C5 H5B 109.4 . . ?
C4 C5 H5B 109.4 . . ?
H5A C5 H5B 108.0 . . ?
N1 C6 C8 111.3(2) . . ?
N1 C6 C7 109.7(2) . . ?
C8 C6 C7 112.2(2) . . ?
N1 C6 H6 107.8 . . ?
C8 C6 H6 107.8 . . ?
C7 C6 H6 107.8 . . ?
O1 C7 O2 126.6(2) . . ?
O1 C7 C6 118.5(2) . . ?
O2 C7 C6 114.9(2) . . ?
C9 C8 C6 109.5(2) . . ?
C9 C8 H8A 109.8 . . ?
C6 C8 H8A 109.8 . . ?
C9 C8 H8B 109.8 . . ?
C6 C8 H8B 109.8 . . ?
H8A C8 H8B 108.2 . . ?
C10 C9 C8 125.3(3) . . ?
C10 C9 H9 117.3 . . ?
C8 C9 H9 117.3 . . ?
C9 C10 C11 125.8(3) . . ?
C9 C10 H10 117.1 . . ?
C11 C10 H10 117.1 . . ?
C16 C11 C12 118.1(3) . . ?
C16 C11 C10 120.0(3) . . ?
C12 C11 C10 121.9(3) . . ?
C13 C12 C11 120.6(3) . . ?
C13 C12 H12 119.7 . . ?
C11 C12 H12 119.7 . . ?
C12 C13 C14 120.6(3) . . ?
C12 C13 H13 119.7 . . ?
C14 C13 H13 119.7 . . ?
C15 C14 C13 119.6(3) . . ?
C15 C14 H14 120.2 . . ?
C13 C14 H14 120.2 . . ?
C14 C15 C16 119.8(3) . . ?
C14 C15 H15 120.1 . . ?
C16 C15 H15 120.1 . . ?
C11 C16 C15 121.2(3) . . ?
C11 C16 H16 119.4 . . ?
C15 C16 H16 119.4 . . ?

loop_
_geom_torsion_atom_site_label_1
_geom_torsion_atom_site_label_2
_geom_torsion_atom_site_label_3
_geom_torsion_atom_site_label_4
_geom_torsion
_geom_torsion_site_symmetry_1
_geom_torsion_site_symmetry_2
_geom_torsion_site_symmetry_3
_geom_torsion_site_symmetry_4
_geom_torsion_publ_flag
C5 N1 C1 C2 56.0(3) . . . . ?
C6 N1 C1 C2 -177.2(2) . . . . ?
N1 C1 C2 C3 -29.2(4) . . . . ?
C1 C2 C3 C4 4.7(5) . . . . ?
C2 C3 C4 C5 -6.9(5) . . . . ?
C1 N1 C5 C4 -59.4(3) . . . . ?
C6 N1 C5 C4 171.4(3) . . . . ?
C3 C4 C5 N1 33.8(4) . . . . ?
C1 N1 C6 C8 61.4(3) . . . . ?
C5 N1 C6 C8 -171.9(2) . . . . ?
C1 N1 C6 C7 -63.4(3) . . . . ?
C5 N1 C6 C7 63.3(3) . . . . ?
N1 C6 C7 O1 85.4(3) . . . . ?
C8 C6 C7 O1 -38.8(4) . . . . ?
N1 C6 C7 O2 -94.2(3) . . . . ?
C8 C6 C7 O2 141.5(3) . . . . ?
N1 C6 C8 C9 173.3(2) . . . . ?
C7 C6 C8 C9 -63.3(3) . . . . ?
C6 C8 C9 C10 -109.9(4) . . . . ?
C8 C9 C10 C11 177.1(3) . . . . ?
C9 C10 C11 C16 -155.0(3) . . . . ?
C9 C10 C11 C12 22.9(5) . . . . ?
C16 C11 C12 C13 0.6(5) . . . . ?
C10 C11 C12 C13 -177.4(3) . . . . ?
C11 C12 C13 C14 0.8(5) . . . . ?
C12 C13 C14 C15 -0.8(5) . . . . ?
C13 C14 C15 C16 -0.6(5) . . . . ?
C12 C11 C16 C15 -2.0(4) . . . . ?
C10 C11 C16 C15 176.0(3) . . . . ?
C14 C15 C16 C11 2.1(5) . . . . ?

_refine_diff_density_max         0.387
_refine_diff_density_min         -0.278
_refine_diff_density_rms         0.044

_shelx_res_file                  
;

    t_a.res created by SHELXL-2014/7


TITL t_a       P 21 21 21   R =  New: P212121
CELL  1.54178    5.4780    9.8370   25.7810    90.000    90.000    90.000
ZERR        4    0.0020    0.0020    0.0050     0.000     0.000     0.000
LATT  -1
SYMM     0.50000 - X ,            - Y ,    0.50000 + Z
SYMM     0.50000 + X ,    0.50000 - Y ,            - Z
SYMM             - X ,    0.50000 + Y ,    0.50000 - Z
SFAC  C  H  N  O
UNIT    64   72   4   8
LIST 6 ! automatically inserted. Change 6 to 4 for CHECKCIF!!
L.S. 5
size 0.22 0.21 0.20
conf
FMAP 2
PLAN -20
ACTA
BOND $H
CONF
TWIN
WGHT    0.100000
BASF   0.18687
FVAR       0.95052
O1    4   -0.342873    0.611980    0.500223    11.00000    0.02168    0.02040 =
         0.05940    0.00390    0.00265    0.00177
O2    4   -0.417143    0.390286    0.509465    11.00000    0.01455    0.02223 =
         0.04411    0.00140    0.00409   -0.00059
AFIX   3
H2A   2   -0.554703    0.417336    0.519455    11.00000   -1.50000
AFIX   0
N1    3    0.138509    0.466412    0.537923    11.00000    0.01617    0.01801 =
         0.02039    0.00142   -0.00201    0.00038
C1    1    0.151276    0.604380    0.561882    11.00000    0.02687    0.02019 =
         0.02947   -0.00295   -0.00108    0.00202
AFIX  23
H1A   2   -0.010990    0.633762    0.571940    11.00000   -1.20000
H1B   2    0.215258    0.669025    0.536935    11.00000   -1.20000
AFIX   0
C2    1    0.313904    0.599689    0.608650    11.00000    0.03666    0.02751 =
         0.03232   -0.00738   -0.00562   -0.00461
AFIX  43
H2    2    0.400002    0.676982    0.618489    11.00000   -1.20000
AFIX   0
C3    1    0.336933    0.481930    0.637172    11.00000    0.03321    0.03967 =
         0.02747   -0.00136   -0.00732    0.00615
AFIX  43
H3    2    0.429348    0.483717    0.667424    11.00000   -1.20000
AFIX   0
C4    1    0.224491    0.357622    0.622044    11.00000    0.04479    0.03019 =
         0.03460    0.01009   -0.01599   -0.00009
AFIX  43
H4    2    0.255110    0.276691    0.639519    11.00000   -1.20000
AFIX   0
C5    1    0.054793    0.363569    0.576693    11.00000    0.02906    0.02235 =
         0.02509    0.00431   -0.00036   -0.00503
AFIX  23
H5A   2    0.046729    0.274853    0.560359    11.00000   -1.20000
H5B   2   -0.107806    0.387011    0.588607    11.00000   -1.20000
AFIX   0
C6    1   -0.010852    0.457474    0.488449    11.00000    0.01632    0.01933 =
         0.02087   -0.00058   -0.00209   -0.00071
AFIX  13
H6    2   -0.004581    0.363203    0.476229    11.00000   -1.20000
AFIX   0
C7    1   -0.281027    0.492320    0.500267    11.00000    0.01667    0.01901 =
         0.02277   -0.00188   -0.00226   -0.00117
C8    1    0.095800    0.547663    0.445965    11.00000    0.01963    0.02842 =
         0.02694    0.00271   -0.00057   -0.00386
AFIX  23
H8A   2    0.081138    0.642440    0.455871    11.00000   -1.20000
H8B   2    0.267628    0.527119    0.441366    11.00000   -1.20000
AFIX   0
C9    1   -0.038478    0.523363    0.396148    11.00000    0.02098    0.02770 =
         0.02736    0.00673   -0.00085   -0.00262
AFIX  43
H9    2   -0.198722    0.554136    0.394128    11.00000   -1.20000
AFIX   0
C10   1    0.052342    0.461737    0.354838    11.00000    0.02513    0.03307 =
         0.02688    0.00437    0.00026    0.00017
AFIX  43
H10   2    0.214949    0.434883    0.356419    11.00000   -1.20000
AFIX   0
C11   1   -0.081588    0.431690    0.306332    11.00000    0.02576    0.02829 =
         0.02663    0.00632    0.00478   -0.00702
C12   1   -0.289584    0.505321    0.291598    11.00000    0.03220    0.03136 =
         0.03201    0.00192   -0.00030    0.00151
AFIX  43
H12   2   -0.342452    0.577620    0.311946    11.00000   -1.20000
AFIX   0
C13   1   -0.416471    0.471549    0.247227    11.00000    0.03342    0.04308 =
         0.03638    0.00419   -0.00781   -0.00127
AFIX  43
H13   2   -0.552899    0.521980    0.237705    11.00000   -1.20000
AFIX   0
C14   1   -0.342534    0.363155    0.216701    11.00000    0.03891    0.05152 =
         0.02832   -0.00207   -0.00248   -0.00971
AFIX  43
H14   2   -0.430068    0.340215    0.187058    11.00000   -1.20000
AFIX   0
C15   1   -0.138068    0.289345    0.230542    11.00000    0.04663    0.03457 =
         0.02600   -0.00515    0.00778   -0.00756
AFIX  43
H15   2   -0.088374    0.215936    0.210412    11.00000   -1.20000
AFIX   0
C16   1   -0.006623    0.325130    0.274693    11.00000    0.03267    0.03215 =
         0.02906    0.00666    0.00566    0.00212
AFIX  43
H16   2    0.133829    0.276896    0.283173    11.00000   -1.20000
AFIX   0
HKLF 4

REM  t_a       P 21 21 21   R =  New: P212121
REM R1 =  0.0470 for    2347 Fo > 4sig(Fo)  and  0.0523 for all    2540 data
REM    173 parameters refined using      0 restraints

END

WGHT      0.0508      0.7316

REM Highest difference peak  0.387,  deepest hole -0.278,  1-sigma level  0.044
Q1    1  -0.7038  0.4415  0.5282  11.00000  0.05    0.39
Q2    1   0.1480  0.3093  0.6542  11.00000  0.05    0.32
Q3    1   0.3858  0.2926  0.6070  11.00000  0.05    0.28
Q4    1   0.2937  0.6918  0.6286  11.00000  0.05    0.24
Q5    1   0.5283  0.5976  0.5893  11.00000  0.05    0.21
Q6    1  -0.6795  0.3079  0.5376  11.00000  0.05    0.17
Q7    1  -0.0362  0.4173  0.3933  11.00000  0.05    0.16
Q8    1  -0.1951  0.4591  0.3063  11.00000  0.05    0.15
Q9    1  -0.2940  0.5247  0.4060  11.00000  0.05    0.14
Q10   1  -0.3993  0.4562  0.2803  11.00000  0.05    0.14
Q11   1   0.0279  0.5420  0.6109  11.00000  0.05    0.14
Q12   1  -0.4101  0.3876  0.2427  11.00000  0.05    0.14
Q13   1   0.3164  0.6396  0.5310  11.00000  0.05    0.14
Q14   1  -0.0764  0.4415  0.5914  11.00000  0.05    0.14
Q15   1   0.3840  0.2135  0.2699  11.00000  0.05    0.14
Q16   1  -0.3259  0.6014  0.4422  11.00000  0.05    0.14
Q17   1  -0.1493  0.4822  0.4848  11.00000  0.05    0.13
Q18   1   0.3354  0.5055  0.6101  11.00000  0.05    0.13
Q19   1  -0.2621  0.6377  0.2969  11.00000  0.05    0.12
Q20   1  -0.3625  0.6167  0.3346  11.00000  0.05    0.12
;
_shelx_res_checksum              34496
